# Supplementary material for: Risk factors for severe Meibomian gland atrophy in a young adult population: A cross-sectional study
Source: PLoS One. 2017 Sep 28;12(9):e0185603. doi: 10.1371/journal.pone.0185603 (PMC5619790; doi:10.1371/journal.pone.0185603)
Supplement: S1 Dataset — (XLSX) [file pone.0185603.s001.xlsx]

## Sheet: Data-Combined V1 & V2
Patient ID	Eye	Ethnicity	A/NA	Age	Gender	Current CL Wearer	If yes, Years CL Wearer	SPEED Total SPEED Score	NIK-BUT #1	NIK-BUT #2	NIK-BUT #3	NI-TBUT #1	NI-TBUT #2	NI-TBUT #3	Lids/Lashes	Makeup: Lid Margin	Makeup: Tear Film	PAS	Lagophthalmos	I-TBUT #1	I-TBUT #2	I-TBUT #3	CornStain: SICCA Grading	UL: Total Score (Formula)	LL: Total Score (Formula)	Conj SICCA-N	Conj SICCA-T	Conj SICCA-S	Conj SICCA-I	LOM Upper Lid	LOM Lower Lid	LWE - LG Length	LWE - LG Sagittal Width	Meibo Score- Upper Lid	Upper Lid - Tortuosity - Number of Glands	Meibo Score- Lower Lid	Lower Lid - Tortuosity - Number of Glands	Lipiview Visit	Tear Lipid Layer AVG ICU	Number of Partial Blinks	Total Number of Blinks
2	OD	Caucasian	NA	39	F	Yes	28	4	16.3	11.2	17.3	6	9.5	6.2	Normal	Absent	Absent	10.2	No	3.7	5.5	0	0	9	23	1	1	1	0	2	2	0	0	0	7	1	0	1	51	6	7
2	OS	Caucasian	NA	39	F	Yes	28	4	8.3	19.8	11.6	9.4	6.4	6.4	Normal	Absent	Absent	10	No	3.5	5	0	2	11	26	1	1	1	0	2	2	0	0	0	9	1	2	1	73	5	7
3	OD	Asian/PI	A	24	F	Yes	2	4	16.6	6.6	3.2	5.5	7	3.1	Normal	Absent	Absent	11.8	No	5.7	6.5	3.6	0	21	35	0	0	0	0	0	1	3	2	0	0	1	0	2	46	5	18
3	OS	Asian/PI	A	24	F	Yes	2	4	9.4	4.5	4.5	14.6	17.8	5.4	Normal	Absent	Absent	12	No	4.7	6.6	6.4	0	21	36	0	0	0	0	0	1	3	3	0	0	1	0	2	91	8	16
11	OD	Asian/PI	A	24	F	Yes	10	17	4.3	5.1	5.5	5.8	7.6	7	Abnormal	Absent	Absent	10.2	No	1.5	2.9	1.5	0	18	33	2	3	0	0	0	2	0	0	0	3	1	1	1	60	5	11
11	OS	Asian/PI	A	24	F	Yes	10	17	6	5.5	6.8	5.9	5.1	10.1	Abnormal	Absent	Absent	10	No	2.5	3.6	2.8	0	18	30	2	2	0	0	0	2	0	0	0	1	1	2	1	43	2	8
16	OD	Asian/PI	A	25	F	Yes	13	15	8.3	7.4	8.7	6.7	6.6	4.4	Abnormal	Absent	Absent	9.3	No	3.5	4.2	0	3	24	51	2	1	0	0	0	0	0	0	3	9	1	0	1	35	7	8
16	OS	Asian/PI	A	25	F	Yes	13	15	5.6	6.4	1	4.8	4.3	4.5	Abnormal	Absent	Absent	9.2	No	3.3	3.3	0	2	18	31	2	1	0	1	0	0	0	0	3	3	2	1	1	24	0	8
17	OD	Asian/PI	A	23	F	Yes	10	4	5.9	4	7	7.4	8.5	7.5	Abnormal	Absent	Absent	11.2	No	1.1	0	1.7	0	15	27	0	0	0	0	2	2	0	0	1	1	2	3		36	5	11
17	OS	Asian/PI	A	23	F	Yes	10	4	3.3	4.3	6.3	15.6	7	8.7	Abnormal	Absent	Absent	11	No	0	1.9	2.5	0	27	37	0	0	0	0	2	2	1	2	1	3	1	1		33	5	8
18	OD	Caucasian	NA	24	F	Yes	5	8	4.3	10.6	11.3	20.2	15.5	8.5	Normal	Present	Absent	12	No	16.9	10.6	7.7	0	3	12	0	0	0	0	0	0	0	0	0	6	1	1	1	40	9	9
18	OS	Caucasian	NA	24	F	Yes	5	8	12.4	5.9	7.8	21.2	11.2	16.9	Normal	Present	Absent	12.2	No	11.4	19.9	6.4	1	9	15	0	0	0	1	0	1	0	0	1	4	1	0	1	44	9	9
19	OD	Asian/PI	A	23	F	No		3	4.5	7.1	17.3	7.9	14.9	7.7	Normal	Absent	Absent	10.2	No	4.9	7.7	4.9	0	27	36	0	0	0	0	1	1	0	0	3	10	3	1	1	38	9	10
19	OS	Asian/PI	A	23	F	No		3	5.9	10.5	17.5	7.4	10.1	7.4	Normal	Absent	Absent	10	No	5.8	9.5	7.1	1	27	33	0	0	0	0	1	1	0	0	2	3	1	0	1	41	9	10
25	OD	Other	NA	26	F	Yes	11	14	9.1	5.6	3.6	6.4	3.7	4.8	Normal	Present	Absent	10.4	No	3.9	3.7	3.5	0	6	24	0	0	0	1	0	0	0	0	0	8	0	0	2	39	5	6
25	OS	Other	NA	26	F	Yes	11	14	5.9	3.3	6.6	5.4	7.7	3.2	Normal	Present	Absent	9.8	No	4.1	4.7	4.6	0	6	9	0	0	0	2	0	0	0	0	0	7	0	3	2	50	8	9
30	OD	Other	NA	26	F	Yes	11	0	4	2.8	7.4	10.9	6	8.1	Normal	Absent	Absent	11.4	Yes	4	3.1	4.1	0	21	21	0	0	0	0	0	2	0	3	1	0	1	0	1	38	1	6
30	OS	Other	NA	26	F	Yes	11	0	5.1	4.3	4.7	15	7.7	12.1	Normal	Absent	Absent	11.4	Yes	2.4	10.5	10.1	0	12	27	0	0	0	0	0	1	0	0	1	5	1	0	1	40	1	5
31	OD	Other	NA	24	F	Yes	12	9	16.3	16.6	>24 sec	13.8	11.2	3.4	Normal	Absent	Absent	11	No	2.5	4.2	4.8	2	1	4	2	2	0	0	0	0	0	0	1	3	1	2	1	45	2	6
31	OS	Other	NA	24	F	Yes	12	9	>24 sec	20.5	>24 sec	13.1	11.8	8.3	Normal	Absent	Absent	10.8	Yes	2.3	2.5	3.5	2	1	4	2	2	0	0	0	0	0	0	1	3	1	1	1	46	0	4
36	OD	Caucasian	NA	22	M	No		5	4.3	18.9	24.7	>60 sec	8.1	7.4	Normal	Absent	Absent	10.4	No	3.2	3.1	0	0	3	18	0	0	0	0	0	0	0	0	0	0	1	0	1	59	3	4
36	OS	Caucasian	NA	22	M	No		5	4.3	14.8	6.4	7.6	5.9	5.4	Normal	Absent	Absent	10.2	No	3	2.9	0	0	6	12	0	0	0	0	0	0	0	0	0	0	2	0	1	60	4	4
40	OD	Asian/PI	A	20	F	No		5	6.3	4.5	5.2	5.2	6.2	7.5	Abnormal	Absent	Absent	8.2	No	4	2.6	2.4	2	12	21	0	0	0	1	0	0	0	0	0	1	2	1	1	55	5	8
40	OS	Asian/PI	A	20	F	No		5	4.1	7	9.4	8.9	6.1	4.5	Abnormal	Absent	Absent	8	No	2.2	2.1	2.1	0	15	18	0	0	0	0	0	0	0	0	0	0	1	0	1	54	5	6
46	OD	Asian/PI	A	22	F	No		4	8.9	6	3.3	5.2	5.7	5.2	Normal	Absent	Absent	10	No	2.1	4.3	3.9	0	42	57	0	0	0	0	1	1	3	2	0	5	1	1	1	38	0	5
46	OS	Asian/PI	A	22	F	No		4	6.4	7.4	4.5	7.8	3.5	7.1	Normal	Absent	Absent	9.8	No	2.9	1.7	3.9	2	30	51	1	0	0	0	1	1	2	2	0	5	1	2	1	42	1	4
47	OD	Asian/PI	A	19	F	No		2	7	11	6.3	5.7	7.5	5.8	Normal	Absent	Absent	9.5	No	4.3	4.4	0	3	27	51	2	2	0	1	1	2	3	2	0	0	0	0	1	60	6	8
47	OS	Asian/PI	A	19	F	No		2	5.9	4	8.9	4.9	6.1	6.8	Normal	Absent	Absent	9.7	No	5.3	2.6	0	3	18	33	2	2	0	1	1	2	2	1	1	5	0	0	1	60	9	9
48	OD	Asian/PI	A	22	M	No		0	7	4.7	15.8	26.2	7.3	8.9	Abnormal	Absent	Absent	8.5	No	5.6	13.1	8	1	21	27	2	1	0	0	0	0	0	0	2	4	1	1	1	55	3	3
48	OS	Asian/PI	A	22	M	No		0	13.6	4.7	2.9	11.8	16.8	25.1	Abnormal	Absent	Absent	9	No	24	7.8	22.5	1	24	33	1	1	0	1	0	0	0	0	1	4	1	0	1	43	6	6
52	OD	Asian/PI	A	20	M	No		3	5.1	>24 sec	22.4	3.8	9.2	0	Normal	Absent	Absent	10	No	0	2.7	3.3	3	36	45	2	2	0	0	2	2	3	2	1	0	0	0	1	46	5	5
52	OS	Asian/PI	A	20	M	No		3	>24 sec	>24 sec	5.6	12	0	0	Normal	Absent	Absent	10.2	No	0	3.2	3.6	3	24	36	2	1	0	0	2	2	3	1	0	0	1	0	1	51	3	4
58	OD	Caucasian	NA	20	M	No		1	8.5	15.4	13.6	8.1	8.5	9	Normal	Absent	Absent	11.4	No	5.5	4.3	4.1	0	15	24	1	0	0	0	0	1	0	0	0	5	1	0	1	81	0	1
58	OS	Caucasian	NA	20	M	No		1	5.2	5.6	4.3	5.3	5	3.7	Normal	Absent	Absent	11.5	No	3.2	2.7	2.7	0	15	24	1	0	0	0	0	1	0	0	1	4	1	0	1	85	1	1
63	OD	Asian/PI	A	21	M	No		9	18.2	23.8	8.3	6.5	4.7	15.5	Normal	Absent	Absent	8.5		2.2	2.7	2.5	0	9	15	0	0	0	0	0	0	0	0	1	1	0	0	1	69	7	7
63	OS	Asian/PI	A	21	M	No		9	3.7	6.8	14.8	4.8	7.4	4	Normal	Absent	Absent	8.6		1.7	2.9	3.1	0	9	18	0	0	0	0	0	0	0	0	1	0	0	0	1	60	8	8
64	OD	Caucasian	NA	19	M	No		4	14.3	>24 sec	>24 sec	16.9	11.2	11	Normal	Absent	Absent	10	No	2.5	3.7	4.2	0	12	27	0	0	0	0	0	0	3	1	0	0	0	2	1	49	1	3
64	OS	Caucasian	NA	19	M	No		4	12.5	>24 sec	24	14.3	>24 sec	>24 sec	Normal	Absent	Absent	9	No	4.4	4.8	6.9	0	15	18	0	0	0	0	0	0	0	0	1	4	0	2	1	46	1	3
65	OD	Hispanic	NA	19	M	No		7	3.2	17.5	5.6	3.1	4.7	7.1	Normal			11.4	No	3.3	2.4	4.2	0	21	33	1	0	0	0	0	0	0	0	1	1	1	0	1	74	1	1
65	OS	Hispanic	NA	19	M	No		7	4.5	8.3	8.7	6.5	8	3.9	Normal			11.4	No	5.2	3.4	2.5	0	21	39	1	1	0	0	0	0	0	0	1	4	0	0	1	63	0	0
66	OD	Hispanic	NA	19	F	No		1	>24 sec	5.2	>24 sec	49.4	>60 sec	28.8	Abnormal			9.2	No				3	24	45	0	0	1	0	3	3	0	0	0	4	0	0	1	73	8	10
66	OS	Hispanic	NA	19	F	No		1	>24 sec	4.1	4.1	34.1	48.2	51.6	Abnormal			9.6	No				4	31	56	0	0	0	0	3	3	0	0	2	9	1	0	1	76	2	8
67	OD	Asian/PI	A	20	M	No		4	3.3	3.6	7.8	5.5	9.5	8.9	Normal			10		11.5	15.4	13.7	0	21	35	0	0	0	0	0	0	2	0	2	1	1	0	1	88	7	20
67	OS	Asian/PI	A	20	M	No		4	4	11	5.5	3.9	4.5	8	Normal			10.4		3.6	19.9	5.1	0	14	17	0	0	0	0	0	0	0	0	2	0	1	0	1	100	11	20
68	OD	Caucasian	NA	26	M	Yes	8	2	14	8.2	8.3	5.5	4.1	8.8	Normal			11.2	No	7.6	4.9	3.3	0	0	0	0	0	0	0	0	0	0	0	1	0	0	0	1	63	4	5
68	OS	Caucasian	NA	26	M	Yes	8	2	4.1	13.6	6	5.2	3.1	7.1	Normal			11.2	No	10.9	6.4	8.8	0	6	12	1	1	0	1	0	0	3	3	1	1	2	0	1	75	6	6
69	OD	Asian/PI	A	23	F	Yes	11	0	9.8	4	4.1	3.3	4.1	3.8	Normal	Yes	No	8.5	No	0	1.6	1.4	1	39	63	0	0	0	0	0	1	0	0	2	0	2	0	1	60	12	12
69	OS	Asian/PI	A	23	F	Yes	11	0	4	5.1	3.7	4.7	5	3.6	Normal	Yes	No	8.4	No	0	1.5	1.4	1	39	63	0	0	0	0	0	1	3	2	0	0	3	0	1	38	5	12
70	OD	Other	NA	22	F	Yes	10	13	15.8	9.7	14.4	17.1	6.9	11.5	Normal			12.4	No	3.1	2.8	2.9	1	21	40	1	1	0	0	0	0	2	1	3	1	2	0	1	54	8	9
70	OS	Other	NA	22	F	Yes	10	13	7.9	5.5	6	5.8	9.2	6.9	Normal			12.4	No	3.9	2.7	2.8	0	30	45	1	1	0	0	0	0	2	1	2	2	2	0	1	57	8	9
71	OD	Hispanic	NA	20	F	No		8	23.6	22.3	17.1	25.3	25.3	46.6	Normal			9.6	No	8.9	5.3	5.8	2	20	38	1	0	0	0	1	1	1	1	1	0	1	0	1	63	9	9
71	OS	Hispanic	NA	20	F	No		8	10.6	17	14.8	17.3	19.5	6.1	Normal			9.6	No	6.3	6.7	6.2	2	18	36	0	0	0	0	1	1	1	1	0	0	0	0	1	76	2	2
72	OD	Asian/PI	A	27	F	Yes	2.5	4	8.3	8.9	4	5.8	12.7	10.5	Normal			10	No	3.9	5.6	6.2	2	18	31	0	0	0	0	0	0	1	1	1	0	1	0	1	46	15	15
72	OS	Asian/PI	A	27	F	Yes	2.5	4	11	15.4	14.8	9.5	8.1	11.5	Normal			9.8	No	8.9	6.1	5.7	2	15	27	0	0	0	0	0	0	0	0	0	0	0	0	1	44	7	14
73	OD	Asian/PI	A	25	F	No		8	7.5	6.3	8.2	16.4	21.2	9.2	Abnormal			10.2	No	2.4	7	8.6	0	36	48	0	0	0	0	0	2	0	0	1	0	0	0	1	44	5	5
73	OS	Asian/PI	A	25	F	No		8	5.1	2.9	5.2	11	16.9	28.1	Abnormal			10	No	6.7	4.2	9.8	0	24	48	0	0	0	0	0	2	0	0	0	0	0	0	1	56	4	4
75	OD	Asian/PI	A	22	F	Yes	8	3	4	4	9.7	4.5	2.7	5.5	Normal			9.6	No	8.4	5.2	6.8	0	6	18	0	0	0	0	0	2	0	0	1	2	0	0	1	64	5	8
75	OS	Asian/PI	A	22	F	Yes	8	3	19.8	3.3	11.6	6.5	5	7.5	Normal			9.6	Yes	5.8	5.5	4.1	0	9	21	0	0	0	0	0	2	0	0	1	0	0	0	1	54	8	9
76	OD	Other	NA	19	M	No		2	8.3	24.7	17.8	12.5	16.3	9.9	Abnormal			10.4		6.4	4.2	6.7	3	18	39	0	0	0	0	0	1	0	0	0	0	0	0	1	66	2	2
76	OS	Other	NA	19	M	No		2	22.8	21.7	9.1	>60 sec	51.2	27.3	Abnormal			10.5		7.3	7.4	11	2	18	30	0	0	0	0	0	1	0	0	0	0	0	0	1	58	1	1
77	OD	Other	NA	19	F	Yes	6	5	7.8	10.6	10.1	8	6.9	8.7	Normal			9.2		5.9	7.3	5.7	0	18	30	0	0	0	0	0	0	0	0	1	0	1	2	1	34	5	6
77	OS	Other	NA	19	F	Yes	6	5	9.1	9.4	7.5	6.1	5.3	9.5	Normal			8.8		6.3	7.1	9.7	1	18	25	0	0	0	0	0	0	0	0	1	5	1	2	1	44	6	6
78	OD	Asian/PI	A	20	F	Yes	7	7	21.2	>24 sec	20.5	>24 sec	>24 sec	>24 sec	Normal			11	No	>24 sec	>24 sec	>24 sec	0	12	21	1	0	0	0	0	0	3	1	0	0	0	0	1	63	1	1
78	OS	Asian/PI	A	20	F	Yes	7	7	>24 sec	>24 sec	15.8	>24 sec	>24 sec	20.8	Normal			11.4	No	>24 sec	>24 sec	>24 sec	1	0	9	2	1	0	0	0	0	3	1	0	0	0	0	1	65	3	3
79	OD	Asian/PI	A	22	M	Yes	8	0	14.3	13.9	5.2	>24 sec	>24 sec		Normal			11.5		>24 sec	>24 sec		0	12	30	0	0	0	0	0	0	3	1	0	0	1	0	1	59	7	7
79	OS	Asian/PI	A	22	M	Yes	8	0	14.7	>24 sec	21.3	>24 sec	>24 sec		Normal			12		5.4	6.3	6.1	1	8	23	0	0	0	0	0	0	3	1	0	0	0	0	1	52	7	7
80	OD	Caucasian	NA	21	F	No		2	16.7	4.1	>24 sec	27.2	8.9	28	Normal			9.2	No	18.1	8.7	7.5	2	27	42	0	0	0	0	0	1	0	0	1	0	0	0	1	51	4	4
80	OS	Caucasian	NA	21	F	No		2	8.2	>24 sec	15.9	28.9	23	7.3	Normal			9.2	No	17.7	17.5	7.7	2	18	36	0	0	0	0	0	1	0	0	0	0	0	0	1	74	4	4
81	OD	Asian/PI	A	26	F	Yes	16	5	3.7	4.5	4.8	5.5	2.9	2.8	Normal	Absent	Absent	9.6	No	3.1	4.4	5.6	0	6	27	0	0	0	0	0	0	0	0	0	2	1	0	1	44	4	5
81	OS	Asian/PI	A	26	F	Yes	16	5	5.6	5.9	4.3	2.6	6.6	3.1	Normal	Absent	Absent	9.2	No	9.2	2.9	2.5	0	6	9	0	0	0	0	0	0	1	0	0	1	1	3	1	54	4	4
82	OD	Caucasian	NA	20	M	Yes	1	15	14.8	2.9	8.7	>24 sec	13	>24	Abnormal	Absent	Absent	10	No	>24 sec	>24 sec		2	33	35	0	0	0	0	0	1	0	0	0	5	0	0	1	65	3	3
82	OS	Caucasian	NA	20	M	Yes	1	15	4.8	4.1	7.8	12.2	13.3	>24	Abnormal	Absent	Absent	10.8	No	>24 sec	>24 sec		0	21	25	0	0	0	0	0	1	2	0	0	5	0	0	1	81	4	4
83	OD	Asian/PI	A	20	F	Yes	4	9	2.9	4	3.2	3	4.7	4.4	Normal	Present		10	No	7.6	2.5	2.7	2	6	15	0	0	0	0	0	1	0	0	0	0	2	0	1	48	13	13
83	OS	Asian/PI	A	20	F	Yes	4	9	3.7	3.2	4	8.9	6.3	7.3	Normal	Present		9.8	No	5.6	4.4	4.7	3	27	51	0	2	0	2	0	1	3	2	0	0	0	0	1	74	12	12
84	OD	Asian/PI	A	24	F	Yes	7	9	8.3	10.6	9.8	7.7	7.8	7.5	Normal	Absent	Absent	10.4	Yes	6.1	6.7	3.6	0	31	55	0	0	0	0	0	0	0	0	0	2	0	0	1	48	3	4
84	OS	Asian/PI	A	24	F	Yes	7	9	6.8	9.3	7.8	4.2	11.1	12.9	Normal	Absent	Absent	10.4	Yes	1.9	2.1	0	2	27	46	0	1	0	0	0	0	0	0	0	0	1	0	1	48	4	4
85	OD	Asian/PI	A	20	F	Yes	3	5	7.1	10.6	12.7	14.4	19.8	13.5	Normal	Absent	Absent	10.2	No	3.2	4.4	2.7	1	30	48	0	0	0	0	0	2	3	2	0	0	0	0	1	71	3	4
85	OS	Asian/PI	A	20	F	Yes	3	5	7.1	8.3	6	14	22.9	15.7	Normal	Absent	Absent	10	No	5.3	6	4	0	30	48	0	0	0	0	0	1	3	2	0	2	1	0	1	71	9	9
86	OD	Asian/PI	A	24	M	Yes	13	7	4.1	6.8	4	12.2	8.5	6.6	Normal	Absent	Absent	9	No	1.8	2.1	1.9	2	24	39	0	1	0	1	0	1	0	0	0	0	1	0	1	37	1	10
86	OS	Asian/PI	A	24	M	Yes	13	7	6	4.8	6.3	5.7	4.3	5.7	Normal	Absent	Absent	9	No	2.4	4.1	3.2	0	27	39	0	1	0	1	0	1	0	0	0	0	2	0	1	50	5	9
87	OD	Caucasian	NA	25	F	Yes	9	8	11.2	12	6.3	19.9	23.4	18.9	Normal	Present	Absent	9	No	4.9	4.5	6.6	0	18	36	0	0	0	0	0	0	0	0	3	0	3	0	1	31	2	11
87	OS	Caucasian	NA	25	F	Yes	9	8	11.2	10.1	8.3	19.5	20.8	20.9	Normal	Present	Absent	9	No	5.3	4.7		1	18	30	0	0	0	0	0	1	0	0	3	0	3	0	1	38	0	11
89	OD	Asian/PI	A	19	M	Yes	6	8	3.7	6	12.5	6.8	8.3	7.7	Normal	Absent	Absent	11.2	No	2.3	4.4	1.9	0	15	15	0	0	0	0	0	0	3	1	0	0	0	0	1	61	3	5
89	OS	Asian/PI	A	19	M	Yes	6	8	8.5	6.4	7.9	4.9	5.9	7	Normal	Absent	Absent	11	No	2.6	3.7	1.4	2	12	21	0	0	0	0	0	0	2	1	3	0	1	0	1	82	0	4
90	OD	Asian/PI	A	21	F	Yes	8	2	15.2	15	18.2	18.5	11.7	10.7	Normal	Absent	Absent	10.5	No	7.2	4.4	5.7	0	21	27	0	0	0	1	2	2	2	1	1	1	0	0	1	60	0	0
90	OS	Asian/PI	A	21	F	Yes	8	2	12.5	8.7	9.7	12.4	7	7.8	Normal	Absent	Absent	10.2	No	6.4	3.9	4.4	0	24	30	0	0	0	1	2	2	2	1	0	0	0	0	1	74	1	1
91	OD	Other	NA	25	M	Yes	10	7	12.9	4.8	4.8	10.7	7.2	2.6	Abnormal	Absent	Absent	9.5	No	6.7	6.7	8.6	0	12	22	0	0	0	0	1	1	0	0	1	0	3	0	1	66	4	4
91	OS	Other	NA	25	M	Yes	10	7	9.7	11.6	9.4	5.5	5.5	2.7	Normal	Absent	Absent	9.7	No	9.4	4.1	5.9	0	12	21	0	0	0	0	1	1	0	0	1	0	3	0	1	54	4	4
92	OD	Asian/PI	A	21	F	Yes	10	6	7.5	3.2	4.8	6.3	6.5	8.8	Normal	Absent	Absent	8.6	No	1.8	1.4	1.9	0	18	25	0	0	0	0	1	1	0	0	1	0	0	0	1	42	0	11
92	OS	Asian/PI	A	21	F	Yes	10	6	4.3	3.3	5.6	2.3	3.4	3.8	Normal	Absent	Absent	8	No	1.8	2	1.9	0	15	17	0	0	0	0	1	1	0	0	0	4	0	1	1	36	2	14
94	OD	Asian/PI	A	21	F	Yes	5	13	4.8	4.5	6.4	6.3	5.7	4	Normal	Absent	Absent	8.2	No	3	3.2	9.2	2	10	16	0	0	0	0	0	2	0	0	0	2	0	0	1	53	15	17
94	OS	Asian/PI	A	21	F	Yes	5	13	6.4	9.8	7.2	8.3	12.1	5.6	Normal	Absent	Absent	8.6	No	6.2	7.2	5.8	4	9	12	0	0	0	0	0	2	0	0	0	2	0	0	1	53	11	15
95	OD	Asian/PI	A	22	M	No		0	21.5	8.5	15.6	>24 sec	>24 sec		Normal	Absent	Absent	9.4	No	15.8	>24 sec	>24 sec	0	21	21	1	0	0	0	2	2	0	0	0	4	0	0	1	91	5	5
95	OS	Asian/PI	A	22	M	No		0	8.2	5.6	11	22.1	>24 sec		Normal	Absent	Absent	9.4	No	22.3	14.4	>24 sec	0	21	42	0	0	0	0	2	2	0	0	0	0	0	0	1	79	6	6
96	OD	Caucasian	NA	26	F	Yes	10	8	3.6	7.1	5.2	6	9.1	9.9	Normal	Absent	Absent	9		3.6	0	0	0	15	15	0	0	0	0	1	0	0	0	3	0	3	0	1	37	9	10
96	OS	Caucasian	NA	26	F	Yes	10	8	6.3	10.1	7.4	6	4	4.8	Normal	Absent	Absent	9.2		4	0	0	0	12	15	0	0	0	0	1	0	0	0	3	0	3	0	1	36	7	10
97	OD	Caucasian	NA	26	M	Yes	10	2	>24 sec	6	>24 sec	5.5	31.6	7.4	Abnormal	Absent	Absent	12.2	No	4.9	9.6	8.4	0	12	24	0	0	0	0	1	2	0	0	2	0	0	0	1	72	2	2
97	OS	Caucasian	NA	26	M	Yes	10	2	7.4	24	6.8	20	33.8	25.1	Abnormal	Absent	Absent	12.2	No	5	7.1	5.3	0	9	15	0	0	0	0	1	2	0	0	2	0	0	0	1	53	3	8
98	OD	Caucasian	NA	18	F	No		9	10.8	19.3	19.8	13.2	6.6	7.8	Normal	Present	Absent	8.8	No	5.3	4.7	8.2	0	9	21	0	0	0	0	0	0	0	0	1	5	0	0	1	57	4	5
98	OS	Caucasian	NA	18	F	No		9	18.6	19.8	16.3	10.2	9.7	9.9	Abnormal	Present	Absent	8.8	No	12.4	10.2	9.4	2	1	16	0	0	0	1	0	0	2	0	0	7	0	0	1	56	3	7
99	OD	Caucasian	NA	21	M	Yes	6	9	10.6	6.3	5.9	8.5	12.2	14.3	Normal	Absent	Absent	11		4.1	5	4.8	2	9	15	2	2	1	1	0	0	3	2	0	0	1	0	1	57	4	8
99	OS	Caucasian	NA	21	M	Yes	6	9	11.7	12.9	3.6	18.9	8.4	7.9	Normal	Absent	Absent	11		4.7	6.2	5.3	2	12	18	2	2	1	1	0	0	1	1	2	0	0	0	1	59	10	11
100	OD	Asian/PI	A	21	F	Yes	10	0	7.9	18.5	10.2	9.2	8.7	7.3	Abnormal	Absent	Absent	10.5	Yes	4.5	6.1	2.4	3	12	21	1	0	0	0	2	2	0	0	0	0	0	0	1	63	17	17
100	OS	Asian/PI	A	21	F	Yes	10	0	4.1	4.5	3.3	3.4	9.1	9.3	Abnormal	Absent	Absent	10.3	Yes	7.4	2.6	2.4	0	15	27	1	0	0	0	2	2	1	1	0	0	0	0	1	54	19	20
101	OD	Asian/PI	A	21	F	Yes	5	6	17.1	22.8	12.9	10.9	9.1	16.2	Normal	Absent		11	No	1.9	5.4	4.2	4	21	29	1	0	0	0	1	1	0	0	0	0	1	0	1	100	10	10
101	OS	Asian/PI	A	21	F	Yes	5	6	5.2	4.5	11.3	3.4	4	3.9	Normal	Absent		11	No	2.1	1.5	0	4	24	38	3	2	0	1	1	1	0	0	1	0	1	0	1	82	5	6
104	OD	Asian/PI	A	20	F	Yes	4	12	12.4	2.2	>24 sec	5	7.7	8	Normal	Absent	Absent	13	Yes	4.7	3.4	5.6	3	0	3	2	0	0	0	1	1	3	1	0	4	0	0	1	100	0	1
104	OS	Asian/PI	A	20	F	Yes	4	12	4	15.6	20.8	3.6	4.1	6.4	Normal	Absent	Absent	13	Yes	4.1	3.9	3.2	2	6	15	1	0	0	0	1	1	3	1	0	2	0	0	1	95	0	2
105	OD	Asian/PI	A	23	F	Yes	2	6	9.4	4.8	5.6	4.2	8.7	4.1	Normal	Absent	Absent	8.5	No	2.1	1.9	3.8	0	12	39	0	0	0	0	0	0	3	1	0	0	1	1	1	56	10	14
105	OS	Asian/PI	A	23	F	Yes	2	6	3.7	5.5	4.7	4.6	5.8	5.2	Abnormal	Absent	Absent	8.6	No	1.6	2.7	4	0	12	26	0	0	0	0	0	0	3	2	0	0	1	0	1	68	10	16
106	OD	Asian/PI	A	19	F	Yes	8	2	12.7	10.1	12.7	7.6	10.7	13.4	Abnormal	Absent	Absent	10	No	2.8	3	4.1	2	18	24	0	0	0	0	1	2	0	0	0	0	0	0	1	64	7	8
106	OS	Asian/PI	A	19	F	Yes	8	2	10.8	12.9	7.9	4.9	7.3	7	Abnormal	Absent	Absent	9.8	No	1.8	1.9	4.1	3	14	23	0	0	0	0	1	2	0	0	1	0	0	0	1	69	6	10
107	OD	Hispanic	NA	22	M	Yes	5	5	12.1	17	>24 sec	5.1	18.3	8.8	Normal	Absent	Absent	10.4	No	5.3	5	7.5	0	0	15	0	1	0	0	0	1	0	0	0	2	0	0	1	37	7	8
107	OS	Hispanic	NA	22	M	Yes	5	5	3.3	5.5	4	11.4	6	8.3	Normal	Absent	Absent	9.6	No	4.6	6.9	5.3	1	0	18	0	1	0	0	0	1	0	0	0	3	0	0	1	45	8	8
108	OD	Asian/PI	A	24	M	No		4	9.1	4.5	3.3	0	1.8	1.2	Normal	Absent	Absent	11.2	No	1.7	0	0	4	30	51	2	2	0	0	1	1	3	3	2	2	0	1	1	48	7	7
108	OS	Asian/PI	A	24	M	No		4	21.7	11.6	8.9	6.9	10	7.8	Normal	Absent	Absent	10.8	No	10.4	8.3	4.2	2	18	32	2	2	0	1	1	1	3	3	2	1	1	0	1	51	6	7
110	OD	Asian/PI	A	20	M	Yes	4	4	10.8	7.9	6.6	12	9.5	11.1	Normal	Absent	Absent	7.5	No	8.1	6.8	5.7	1	21	27	1	1	0	0	0	0	0	0	1	0	1	0	1	78	5	8
110	OS	Asian/PI	A	20	M	Yes	4	4	9.1	5.9	12.8	5.4	6.5	6	Normal	Absent	Absent	7.5	No	6.3	7.3	3.7	4	18	27	2	1	0	1	0	1	0	0	0	1	1	0	1	55	2	5
111	OD	Hispanic	NA	18	F	No		3	5.5	3.3	3.3	6.3	9.8	12	Normal	Absent	Absent	8.5	No	4.8	3	2.9	1	9	18	1	2	0	0	0	0	0	0	1	0	0	0	1	65	1	4
111	OS	Hispanic	NA	18	F	No		3	6.8	3.3	8.9	6.3	6.7	5	Normal	Absent	Absent	8.6	No	3.8	4.4	6.2	0	6	18	2	1	0	0	0	0	0	0	1	4	0	2	1	57	4	5
112	OD	Asian/PI	A	18	F	Yes	6	7	12.9	4	5.5	9.9	7.6	2.9	Normal	Absent	Absent	12.8	No	5.1	3.7	3.1	3	24	36	2	0	0	0	0	1	0	0	1	1	0	0	1	57	1	10
112	OS	Asian/PI	A	18	F	Yes	6	7	8.7	4.5	8.9	9.6	5.2	4.4	Normal	Absent	Absent	12.8	No	0	8.7	8	4	27	45	2	0	0	0	0	0	0	0	0	1	0	0	1	55	0	9
114	OD	Other	NA	23	F	No		5	9.1	7	12.9	14.5	10.3	9.5	Normal	Present	Absent	8.6	Yes	16.1	7.3	16.9	1	36	36	0	0	0	0	0	0	1	0	0	0	0	0	1	64	4	4
114	OS	Other	NA	23	F	No		5	7.9	11.6	9.1	9.9	10.6	9.1	Normal	Present	Absent	7.8	Yes	8.5	10.5	14.7	0	30	42	0	0	0	0	0	0	2	0	0	0	0	0	1	58	3	3
115	OD	Asian/PI	A	25	F	No		11	13.1	10.2	13.5	31.8	6.6	10.2	Normal	Absent	Absent	13	No	4	5.6	3.5	0	21	39	1	0	0	0	1	1	0	0	1	3	2	2	1	47	0	2
115	OS	Asian/PI	A	25	F	No		11	10.1	3.7	3.7	20.4	14.2	16.8	Normal	Absent	Absent	13	No	3.9	5.4	3.7	2	18	33	1	0	0	0	1	1	0	0	2	5	2	1	1	44	2	2
116	OD	Asian/PI	A	25	M	Yes	15	13	5.5	7.1	15.8	6	8	10.8	Abnormal	Absent	Absent	13.2	No	2.2	4.4	4.7	0	24	33	1	1	0	0	2	2	0	0	1	4	2	0	1	51	6	6
116	OS	Asian/PI	A	25	M	Yes	15	13	14	20.9	3.7	6.9	5.5	12.8	Abnormal	Absent	Absent	13.2	No	5.4	7.7	5.4	0	27	31	1	1	0	0	2	2	2	2	2	8	2	2	1	61	6	8
117	OD	Other	NA	19	M	Yes	7	7	3.7	4	3.6	3.2	5.4	9.5	Normal	Absent	Absent	11	No	2.3	3	4.5	4	6	21	2	1	0	0	1	1	3	0	0	8	0	0	1	64	5	6
117	OS	Other	NA	19	M	Yes	7	7	2.9	2.9	3.2	4.3	5.9	6	Normal	Absent	Absent	10.4	No	3	3.3	3.8	3	3	12	3	3	0	0	1	1	3	0	0	5	0	0	1	48	3	6
118	OD	Caucasian	NA	21	F	Yes	9	9	5.5	15.2	5.9	7.8	9.3	16.9	Abnormal	Present	Absent	12.2	No	5.3	6.5	8.9	2	10	20	0	0	0	0	2	2	0	0	2	0	2	0	1	52	10	10
118	OS	Caucasian	NA	21	F	Yes	9	9	18.9	9.7	9.3	19	10.9	16.9	Normal	Present	Absent	11.8	No	10.3	7.9	12.9	2	10	16	1	0	0	0	2	2	0	0	2	3	1	0	1	49	6	6
119	OD	Asian/PI	A	19	F	Yes	3	18	8.5	17.5	7	11	6.7	8.4	Normal	Present	Present	8.8	Yes	8	9.8	9.3	1	27	39	2	3	0	0	0	0	0	0	0	8	0	0	1	64	3	3
119	OS	Asian/PI	A	19	F	Yes	3	18	9.7	12.4	8.3	10.3	7.2	10.6	Normal	Present	Present	8.8	Yes	8.7	9.1	16.7	0	18	39	2	2	0	0	0	0	1	1	1	2	0	0	1	100	5	5
120	OD	Asian/PI	A	24	F	Yes	10	6	23.2	19.3	3.6	8.9	9.1	6.8	Normal	Absent	Absent	10.5	No	3.9	3	3.4	0	21	34	0	0	0	1	1	2	0	0	1	0	1	2	1	61	4	4
120	OS	Asian/PI	A	24	F	Yes	10	6	14	23.2	5.6	7.4	15.3	6.2	Normal	Absent	Absent	10.5	No	2.6	2.8	5.9	0	19	39	0	0	0	1	1	2	0	0	0	0	1	2	1	69	3	3
121	OD	Asian/PI	A	19	F	Yes	5	8	6.4	5.1	2.6	9	13.2	8	Normal	Absent	Absent	7	No	3.4	4	3.7	0	9	24	2	1	0	0	1	0	0	0	0	7	0	6	1	92	2	5
121	OS	Asian/PI	A	19	F	Yes	5	8	7.5	3.7	4.1	5	15.9	9.6	Normal	Absent	Absent	7	No	6.2	4.8	6.3	0	15	24	2	1	0	0	1	0	0	0	0	4	0	0	1	94	0	5
123	OD	Asian/PI	A	21	F	Yes	10	4	6.8	7.1	17.5	4.8	4.2	11.6	Normal	Present	Absent	10.2	No	2.4	6.4	3.7	2	33	39	0	0	0	0	1	1	0	0	0	4	1	0	1	46	10	11
123	OS	Asian/PI	A	21	F	Yes	10	4	4	13.9	5.1	7.4	5	12.7	Normal	Present	Absent	10.2	No	5.2	8.6	4.9	0	33	35	0	0	0	0	1	2	2	1	1	4	1	0	1	74	8	9
124	OD	Asian/PI	A	29	F	No		0	18.5	4	7.1	8.7	16.7	16.7	Abnormal	Present	Present	11.8	No	1.3	4.6	3.5	0	13	29	2	0	0	0	1	2	3	1	2	1	0	0	1	67	9	9
124	OS	Asian/PI	A	29	F	No		0	22.8	16.7	2.9	7.8	5.3	11.1	Abnormal	Present	Present	11.5	No	2.8	4.7	3.1	0	27	36	2	0	0	0	1	2	3	2	2	1	0	0	1	60	7	8
125	OD	Caucasian	NA	27	F	Yes	15	2	3.7	7.9	4.3	10.5	5.6	4.6	Normal	Present	Absent	8	No	2.6	6.6	3.2	0	9	24	1	0	0	0	0	2	0	0	3	1	0	0	1	53	10	10
125	OS	Caucasian	NA	27	F	Yes	15	2	8	7.1	4	8.5	3.5	5.8	Normal	Present	Absent	7.9	No	5.2	2.9	3.8	0	9	27	1	1	0	1	1	2	0	0	2	4	1	0	1	60	6	8
126	OD	Asian/PI	A	18	M	No		2	>24 sec	15.2	>24 sec	>24 sec	>24 sec	>24 sec	Normal	Absent	Absent	12	Yes	6.3	5.4	5.8	0	9	9	0	0	0	0	0	1	3	2	0	8	0	4	1	60	7	7
126	OS	Asian/PI	A	18	M	No		2	20.4	>24 sec	>24 sec	>24 sec	>24 sec	>24 sec	Normal	Absent	Absent	11.8	Yes	6.2	3.8	5.5	2	9	9	0	0	0	0	0	1	3	3	2	2	1	2	1	67	7	7
127	OD	Other	NA	24	F	Yes	10	5	6.4	9.7	14	8.8	9.1		Abnormal	Absent	Absent	10.8	No	4.6	5.3	6.3	0	14	23	2	1	0	3	0	1	0	0	1	6	0	0	1	55	6	8
127	OS	Other	NA	24	F	Yes	10	5	3.7	>24 sec	>24 sec	10.7	15.8	5.3	Abnormal	Absent	Absent	10.5	No	5.8	5.2	6.2	0	6	12	2	2	0	2	0	0	0	0	0	3	1	0	1	61	6	6
128	OD	Asian/PI	A	27	F	Yes	10	8	5.5	4.5	10.6	7.2	6.5	9.8	Abnormal	Absent	Absent	9	No	3.2	3.7	3.8	2	14	23	2	0	0	0	2	1	2	3	0	0	1	0	1	42	0	3
128	OS	Asian/PI	A	27	F	Yes	10	8	5.1	8.2	5.1	9.2	11.6	10.5	Abnormal	Absent	Absent	9	No	2.5	4.8	4.1	2	13	22	2	0	0	0	2	1	1	3	1	0	0	0	1	38	1	2
129	OD	Hispanic	NA	19	F	No		0	>24 sec	7.8	3.2	10.8	5.3	10.3	Normal	Present	Absent	10.2	No	5.6	5.8	5.6	0	20	35	0	0	0	0	0	0	0	0	0	2	0	0	1	86	3	4
129	OS	Hispanic	NA	19	F	No		0	2.9	3.6	15.6	19.6	22	27.8	Normal	Present	Absent	10.4	No	3.7	4.5	6.8	0	30	42	0	0	0	0	0	1	0	0	0	0	1	0	1	79	2	4
130	OD	Caucasian	NA	20	M	No		0	9.4	20.1	4.5	4.3	20.9	5.3	Normal	Absent	Absent	8.2	Yes	4.4	4.1	3.1	0	0	9	0	0	0	0	0	0	0	0	1	7	0	1	1	48	3	3
130	OS	Caucasian	NA	20	M	No		0	16.2	7	>24 sec	10.5	10.5	23.7	Normal	Absent	Absent	8.4	Yes	2.6	5.7	7.6	0	0	12	0	0	0	0	0	1	0	0	1	7	0	1	1	61	2	2
131	OD	Asian/PI	A	20	F	Yes	3	2	19.8	11.7	5.8	3.3	3.9	5.2	Normal	Absent	Absent	7	No	4.9	4	4.4	0	30	45	1	1	0	0	1	2	0	0	1	4	1	1	1	70	10	10
131	OS	Asian/PI	A	20	F	Yes	3	2	10.5	7.1	20.5	3.9	7	11.1	Normal	Absent	Absent	7	No	4.1	6.1	4.1	0	18	24	2	1	0	0	1	2	2	3	1	0	0	0	1	100	10	10
132	OD	Hispanic	NA	19	F	No		4	6.3	5.9	6	7	7.9	4.6	Normal	Absent	Absent	8.8	No	3.9	5.9	5.7	2	12	24	3	3	0	3	0	0	3	3	1	3	0	3		55	7	9
132	OS	Hispanic	NA	19	F	No		4	7	4.8	5.9	6.3	3.5	3.9	Normal	Absent	Absent	8.5	No	5.7	10.2	5	2	12	18	3	3	0	3	0	0	3	3	0	0	0	2		68	7	10
133	OD	Hispanic	NA	19	F	No		2	6.6	>24 sec	>24 sec	>24 sec	9.8	11	Normal	Present	Absent	10	No	10.2	8.6	5.8	2	33	39	1	0	0	0	0	0	0	0	0	3	2	0		100	8	8
133	OS	Hispanic	NA	19	F	No		2	>24 sec	14.3	15	9.1	5.4	4.5	Normal	Present	Absent	9.5	No	7.5	6.5	5.3	0	33	37	1	1	0	0	0	0	0	0	2	2	3	0		94	5	6
134	OD	Asian/PI	A	18	F	No		3	10.1	4.3	5.9	>24 sec	22.7	11.5	Normal	Absent	Absent	10	Yes	5.1	7.6	11.3	3	33	39	0	0	0	0	1	1	0	0	0	1	0	0		56	1	1
134	OS	Asian/PI	A	18	F	No		3	10.6	4.8	16.7	10.8	20.6	16	Normal	Absent	Absent	9.6	Yes	8.4	7.9	8.5	4	30	42	0	0	0	1	1	2	0	0	0	2	0	0		71	1	1
135	OD	Asian/PI	A	21	F	No		4	22.3	6	16.2	12.6	18.2	11.4	Abnormal	Absent	Absent	9	No	5.2	7.5	6.6	2	11	26	2	0	0	0	1	0	0	0	3	0	1	0		45	1	1
135	OS	Asian/PI	A	21	F	No		4	3.7	5.9	4.1	8.3	7.8	16	Abnormal	Absent	Absent	9.4	No	4.9	10.9	15.2	0	21	33	0	0	0	0	1	1	0	0	3	0	1	0		43	2	2
136	OD	Other	NA	20	F	No		6	9.1	>24 sec	>24 sec	10.2	>24 sec	7.2	Normal	Absent	Absent	11.8	Yes	6.9	6.5	7.6	0	12	21	0	0	0	0	0	1	2	1	2	1	0	0		49	4	8
136	OS	Other	NA	20	F	No		6	>24 sec	4.5	>24 sec	>24 sec	11	>24 sec	Normal	Absent	Absent	11.4	Yes	8.2	7.5	8.7	0	18	27	0	0	0	0	0	1	2	1	0	1	0	1		87	1	5
137	OD	Caucasian	NA	21	F	No		4	6.6	17.5	13.9	4.8	4.9	21.1	Normal	Absent	Absent	11.4	No	6.4	9.3	8.4	0	18	39	1	0	0	0	0	1	1	1	1	2	0	0		48	4	4
137	OS	Caucasian	NA	21	F	No		4	>24 sec	5.6	17.5	21.6	7.6	5.9	Normal	Absent	Absent	11	No	8.2	5.3	9.5	0	18	32	1	0	0	1	0	1	0	0	1	0	0	0		72	5	5
138	OD	Other	NA	21	F	No		7	7.9	8.2	6	13.5	5.2	11.1	Normal	Absent	Absent	11.4	No	4.3	6.9	8.7	2	20	28	0	0	0	0	1	2	3	2	1	3	0	0		38	3	4
138	OS	Other	NA	21	F	No		7	10.6	6.3	5.9	>24 sec	10.2	11.8	Normal	Absent	Absent	11.4	No	6.4	6.5	12.3	0	17	31	0	0	0	0	2	2	2	3	1	6	0	0		47	4	4
139	OD	African Amer	NA	28	F	No		4	5.1	4.5	4.5	14.1	8.5	>24 sec	Normal	Absent	Absent	11.5	No	0	2	3.1	0	14	28	0	0	0	0	0	1	0	0	1	3	0	3		63	1	1
139	OS	African Amer	NA	28	F	No		4	6.7	22.1	>24 sec	>24 sec	12.8	20.1	Normal	Absent	Absent	11.5	No	0	2.2	3.4	0	10	18	0	0	0	0	0	1	0	0	1	5	1	0		66	0	0
140	OD	Caucasian	NA	37	F	No		16	15	>24 sec	2.9	7.3	7.7	4.3	Abnormal	Absent	Absent	11.5	No	2.6	3	3	2	9	15	1	0	0	0	1	1	0	0	1	4	0	0		62	0	4
140	OS	Caucasian	NA	37	F	No		16	7	4	17.7	10.3	6.6	12.8	Abnormal	Absent	Absent	11.4	No	2.9	2	3.1	2	12	21	1	0	0	0	1	2	0	0	0	2	0	0		56	0	4
142	OD	Caucasian	NA	25	M	No		5	8.3	12	>24 sec	4	5.4	6.3	Normal	Absent	Absent	10.2	No	3.5	7.6	5.6	2	12	21	3	2	0	0	0	1	0	0	0	6	0	0		100	2	2
142	OS	Caucasian	NA	25	M	No		5	>24 sec	20.4	>24 sec	5.6	9	5.7	Normal	Absent	Absent	10.4	No	7.4	3.5	7	2	15	21	3	3	0	1	0	1	0	0	0	6	0	0		100	1	1
143	OD	Caucasian	NA	23	F	No		2	11.3	5.9	10.5	15.2	8	9.5	Normal	Absent	Absent	10	No	5.1	5.2	8.8	2	18	30	0	0	0	0	0	1	0	0	1	2	2	1		58	2	2
143	OS	Caucasian	NA	23	F	No		2	14.3	22.7	>24 sec	11.1	8.4	12.1	Normal	Absent	Absent	9.8	No	4.1	6.8	6.5	2	21	33	0	0	0	0	0	1	0	0	0	2	1	0		65	1	1
144	OD	Asian/PI	A	22	F	No		6	5.5	5.9	9.8	>24 sec	7	18.4	Normal	Absent	Absent	9.6	Yes	3.9	6.1	6.1	0	24	39	1	0	0	0	2	1	3	3	1	5	1	0		76	6	6
144	OS	Asian/PI	A	22	F	No		6	6.3	12.9	20	9.6	6.6	11.8	Normal	Absent	Absent	10	Yes	4.1	6.7	8.9	2	33	45	1	0	0	0	2	2	2	2	0	5	0	0		85	8	8
145	OD	Asian/PI	A	21	M	No		0	6	9.1	17.1	22.5	20.9	9.3	Abnormal	Absent	Absent	10	No	3.7	2.8	6.4	2	24	36	0	0	0	0	2	2	1	1	2	0	0	2		37	7	8
145	OS	Asian/PI	A	21	M	No		0	6.3	7.1	10.8	11.9	11.2	19.6	Abnormal	Absent	Absent	10	No	5.2	6.1	9.9	2	21	33	0	0	0	0	2	2	0	0	2	0	0	1		47	6	9
146	OD	Asian/PI	A	23	F	No		4	3.2	10.5	2.9	10.8	7.4	3.8	Normal	Absent	Absent	9.6	No	3	7.9	4	4	30	54	2	0	0	0	1	2	0	0	1	1	0	1		83	0	0
146	OS	Asian/PI	A	23	F	No		4	17.5	17	18.9	>24 sec	>24 sec	>24 sec	Normal	Absent	Absent	9.5	No	4	13.7	12	0	36	51	2	1	0	0	1	2	0	0	0	2	1	1		63	1	1
147	OD	Asian/PI	A	20	M	No		4	4	18.9	3.7	8.5	5.3	6.7	Abnormal	Absent	Absent	7	No	7.1	9.2	10.3	2	12	21	0	0	0	0	2	1	3	1	1	5	0	0		35	1	6
147	OS	Asian/PI	A	20	M	No		4	3.7	3.3	5.9	17.1	9	4.5	Abnormal	Absent	Absent	7	No	4.1	9.1	10.6	2	12	27	0	0	0	0	2	1	3	1	0	2	0	0		47	1	8
148	OD	Other	NA	18	F	No		12	4	4.1	2.6	3.3	4.6	6.1	Normal	Absent	Absent	10.3	Yes	3.2	3.4	4.5	0	30	42	1	2	0	0	0	1	0	0	1	0	0	0		42	6	7
148	OS	Other	NA	18	F	No		12	8.3	7.5	5.2	7.4	6.7	7.4	Normal	Absent	Absent	10	No	5.7	4.1	5.3	0	27	42	0	1	0	0	0	1	0	0	0	5	0	0		57	7	9
149	OD	Asian/PI	A	18	F	No		6	6.3	3.7	4.3	7.8	16.4	8.5	Normal	Absent	Absent	9.3	No	3	9.4	6.7	0	30	43	0	0	0	0	1	0	0	0	2	2	2	0		83	4	5
149	OS	Asian/PI	A	18	F	No		6	7.1	2.9	10.1	5.3	4.3	6.4	Normal	Absent	Absent	9.2	No	7.4	3.7	6.3	2	17	33	0	0	0	0	0	0	0	0	3	2	1	3		74	3	4
150	OD	Other	NA	41	F	No		6	22.8	15.2	12.5	>24 sec	>24 sec	>24 sec	Normal	Absent	Absent	12	Yes	5.7	6.2	6.3	0	18	33	1	0	0	0	0	1	0	0	0	0	0	0		60	6	6
150	OS	Other	NA	41	F	No		6	21.5	22.4	23.5	>24 sec	>24 sec	>24 sec	Normal	Absent	Absent	12.2	Yes	9.5	6.5	8.7	1	21	39	1	1	0	0	0	1	3	2	0	2	0	0		65	5	5
151	OD	Other	NA	22	F	No		2	3.7	7.9	4.7	10.33	9.6	14.1	Normal	Present	Absent	10.8	No	5	6.5	10.1	0	30	51	0	0	0	0	1	1	0	0	0	2	1	0		81	5	5
151	OS	Other	NA	22	F	No		2	3.3	4.7	2.9	17	21.6	18.4	Normal	Present	Absent	10.8	No	5.7	7.7	6.6	0	27	45	0	0	0	0	2	2	0	0	0	1	1	0		97	7	7
152	OD	Asian/PI	A	26	M	No		0	3.3	8.3	4.8	8.9	9.8	6	Normal	Absent	Absent	10	No	6.3	6.4	4.4	1	24	32	1	0	0	0	2	1	3	2	1	3	1	2		34	0	2
152	OS	Asian/PI	A	26	M	No		0	3.2	7	6	5.9	6.4	5.5	Normal	Absent	Absent	9.8	No	3.8	4.1	3.9	1	18	30	1	0	0	0	2	1	3	1	2	2	1	0		44	1	3
153	OD	Caucasian	NA	18	M	No		4	10.6	4.5	20.4	11.9	14.9	13.2	Normal	Absent	Absent	9	No	6.1	3.2	5.6	0	6	18	0	0	0	0	1	1	0	0	1	1	0	0		62	2	2
153	OS	Caucasian	NA	18	M	No		4	11.7	>24 sec	3.7	>24 sec	4.5	11	Normal	Absent	Absent	8	No	3.6	2.9	4.6	2	6	24	0	0	0	0	1	1	2	2	1	5	1	0		54	2	3
154	OD	Other	NA	18	F	No		6	23.1	>24 sec	7.1	10.3	6	15.1	Normal	Absent	Absent	10.5	No	3.2	6.3	6	2	24	39	1	0	0	0	0	1	0	0	0	7	0	2		62	7	7
154	OS	Other	NA	18	F	No		6	11.2	3.7	18.2	7.3	12.1	6.1	Normal	Absent	Absent	10.5	No	2.8	3.8	3.5	2	27	45	0	0	0	0	0	1	0	0	1	3	0	2		67	2	2
155	OD	Asian/PI	A	23	F	No		4	9.8	14.8	11	6.1	12.2	5.6	Normal	Absent	Absent	9	No	4.8	8.4	4.8	3	21	42	1	1	0	0	1	2	2	3	1	3	0	0		56	4	4
155	OS	Asian/PI	A	23	F	No		4	10.2	12.8	9.7	14.3	14.2	14.4	Normal	Absent	Absent	9	No	7.7	6.4	5.7	4	18	33	2	1	0	0	1	2	2	3	0	2	1	1		63	3	4

## Sheet: MedHx
Patient ID	Eye	Smoke/Tobacco Use?	Smoke/Tobacco Frequency	Eye Drop Use?	Eye Drop Type	Eye Drop Frequency	Current Medications	Current Medication Hormonal Birth Control	Current Medication Allergies	Current Medications Anti-depression
2	OD	No		Yes	NPAT	1-2x/week	No
2	OS	No		Yes	NPAT	1-2x/week	No
3	OD	No		Yes	Preserved AT	3-4x/week	No
3	OS	No		Yes	Preserved AT	3-4x/week	No
11	OD	No		Yes	NPAT Preserved AT	5-6x/week	No
11	OS	No		Yes	NPAT Preserved AT	5-6x/week	No
16	OD	No		Yes	NPAT	1-2x/week	Yes	Birth Control Aviane, daily	Claritin/Zyrtec - allergies daily
16	OS	No		Yes	NPAT	1-2x/week	Yes	Birth Control Aviane, daily	Claritin/Zyrtec - allergies daily
18	OD	No		Yes	Preserved AT		Yes	HBC Mirena
18	OS	No		Yes	Preserved AT		Yes	HBC Mirena
19	OD	No		No			No
19	OS	No		No			No
25	OD	No		Yes	NPAT Preserved AT	1-2x/week	No
25	OS	No		Yes	NPAT Preserved AT	1-2x/week	No
30	OD	No		No			Yes		Zyrtec, allergies daily (not today/yesterday)
30	OS	No		No			Yes		Zyrtec, allergies daily (not today/yesterday)
31	OD	No		Yes	NPAT	5-6x/week	No
31	OS	No		Yes	NPAT	5-6x/week	No
36	OD
36	OS
40	OD	No		No			Yes
40	OS	No		No			Yes
47	OD
47	OS
48	OD	No		No			No
48	OS	No		No			No
52	OD	No		No			No
52	OS	No		No			No
63	OD
63	OS
65	OD	No		No			No
65	OS	No		No			No
66	OD
66	OS
67	OD
67	OS
68	OD
68	OS
69	OD	No		No			Yes	HBC NuvaRing, 3 weeks/month
69	OS	No		No			Yes	HBC NuvaRing, 3 weeks/month
70	OD	No		Yes	NPAT Preserved AT	<1x/wk	No
70	OS	No		Yes	NPAT Preserved AT	<1x/wk	No
71	OD
71	OS
72	OD	No		No			No
72	OS	No		No			No
73	OD	No		Yes	Preserved AT	<1x/wk	Yes		Zyrtec & Benadryl, allergic to bug bites
73	OS	No		Yes	Preserved AT	<1x/wk	Yes		Zyrtec & Benadryl, allergic to bug bites
75	OD	No		No			No
75	OS	No		No			No
76	OD	No		No			No
76	OS	No		No			No
77	OD	No		Yes	Anti-allergy drops	1-2x/week during spring	No
77	OS	No		Yes	Anti-allergy drops	1-2x/week during spring	No
78	OD	No		No			No
78	OS	No		No			No
79	OD	No		No			No
79	OS	No		No			No
80	OD	No		No			Yes	HBC
80	OS	No		No			Yes	HBC
81	OD	No		Yes	Preserved AT	<1x/wk	Yes	HBC Lutera 1x/day
81	OS	No		Yes	Preserved AT	<1x/wk	Yes	HBC Lutera 1x/day
82	OD	No		No			No
82	OS	No		No			No
83	OD	No		No			No
83	OS	No		No			No
84	OD	No		Yes	Preserved AT	3-4x/wk	Yes	HBC Levora daily
84	OS	No		Yes	Preserved AT	3-4x/wk	Yes	HBC Levora daily
85	OD	No		No			No
85	OS	No		No			No
86	OD	No		Yes	NPAT Preserved AT	1-2x/week	No
86	OS	No		Yes	NPAT Preserved AT	1-2x/week	No
87	OD	No		No			Yes	HBC NuvaRing, 3 weeks/month
87	OS	No		No			Yes	HBC NuvaRing, 3 weeks/month
89	OD	No		No			No
89	OS	No		No			No
90	OD	No		No			No
90	OS	No		No			No
91	OD	Yes	1-2 days/week	Yes	Redness relief drops	<1x/week	No
91	OS	Yes	1-2 days/week	Yes	Redness relief drops	<1x/week	No
92	OD	No		No			No
92	OS	No		No			No
94	OD	No		Yes	Dryness relief drops	3-4x/wk	Yes	HBC NuvaRing, 3 weeks/month
94	OS	No		Yes	Dryness relief drops	3-4x/wk	Yes	HBC NuvaRing, 3 weeks/month
95	OD	No		No			No
95	OS	No		No			No
96	OD	No		No			Yes	HBC: Mononessa, Daily
96	OS	No		No			Yes	HBC: Mononessa, Daily
97	OD	Yes	1-2 days/week	No			No
97	OS	Yes	1-2 days/week	No			No
98	OD	No		No			No
98	OS	No		No			No
99	OD	No		Yes	NPAT	Daily	No
99	OS	No		Yes	NPAT	Daily	No
100	OD	No		No			No
100	OS	No		No			No
101	OD	No		No			No
101	OS	No		No			No
104	OD	No		No			No
104	OS	No		No			No
105	OD	No		No			No
105	OS	No		No			No
106	OD	No		No			Yes	HBC: Microgestin Fe 1/20, daily
106	OS	No		No			Yes	HBC: Microgestin Fe 1/20, daily
107	OD	No		No			No
107	OS	No		No			No
108	OD	Yes	3-4 days/week	No			No
108	OS	Yes	3-4 days/week	No			No
110	OD	No		No			No
110	OS	No		No			No
111	OD	No		No			No
111	OS	No		No			No
112	OD	No		No			No
112	OS	No		No			No
114	OD	No		No			No
114	OS	No		No			No
115	OD	No		No			Yes	HBC: Orthotricyclen Lo, 1x/day
115	OS	No		No			Yes	HBC: Orthotricyclen Lo, 1x/day
116	OD	No		Yes	NPAT Preserved AT	3-4x/week	No
116	OS	No		Yes	NPAT Preserved AT	3-4x/week	No
117	OD	No		No			No
117	OS	No		No			No
118	OD	No		No			No
118	OS	No		No			No
119	OD	No		Yes	NPAT	Daily 2-3x/day when wearing CL's	No
119	OS	No		Yes	NPAT	Daily 2-3x/day when wearing CL's	No
120	OD	No		Yes	Preserved AT	1-2x/week	Yes	HBC Sronyx, daily
120	OS	No		Yes	Preserved AT	1-2x/week	Yes	HBC Sronyx, daily
121	OD	No		No			No
121	OS	No		No			No
123	OD	No		No			No
123	OS	No		No			No
124	OD	No		No			No
124	OS	No		No			No
125	OD	No		No			Yes	HBC: Nexplanon, implant, continuous
125	OS	No		No			Yes	HBC: Nexplanon, implant, continuous
126	OD	No		No			No
126	OS	No		No			No
127	OD	No		No			No
127	OS	No		No			No
128	OD	No		No			Yes	HBC: Levira, daily
128	OS	No		No			Yes	HBC: Levira, daily
129	OD	No		No			No
129	OS	No		No			No
130	OD	No		No			No
130	OS	No		No			No
131	OD	No		No			Yes
131	OS	No		No			Yes
132	OD	No		Yes	Dryness relief drops	1-2x/week	No
132	OS	No		Yes	Dryness relief drops	1-2x/week	No
133	OD	No		No			No
133	OS	No		No			No
134	OD	No		No			No
134	OS	No		No			No
135	OD	No		No			No
135	OS	No		No			No
136	OD	No		No			Yes	Occella, daily for 21 days, with 7 days placebo
136	OS	No		No			Yes	Occella, daily for 21 days, with 7 days placebo
137	OD	No		No			Yes	Loestrin 24 birth control, Daily
137	OS	No		No			Yes	Loestrin 24 birth control, Daily
138	OD	No		No			Yes	Aviane birth control, Daily
138	OS	No		No			Yes	Aviane birth control, Daily
139	OD	No		No			Yes
139	OS	No		No			Yes
140	OD	No		No			Yes			Lexapro (generic equivalent), anxiety and depression, 10 mg/day, up to 15 mg/day; 5 days prior to menses.
140	OS	No		No			Yes			Lexapro (generic equivalent), anxiety and depression, 10 mg/day, up to 15 mg/day; 5 days prior to menses.
142	OD	No		No			No
142	OS	No		No			No
143	OD	No		No			No
143	OS	No		No			No
144	OD	No		No			No
144	OS	No		No			No
145	OD	No		No			No
145	OS	No		No			No
146	OD	No		No			No
146	OS	No		No			No
147	OD	No		No			No
147	OS	No		No			No
148	OD	No		Yes	Anti-allergy drops	Daily	Yes	Depo, birth control, every 3 months
148	OS	No		Yes	Anti-allergy drops	Daily	Yes	Depo, birth control, every 3 months
149	OD	No		No			No
149	OS	No		No			No
150	OD	No		No			No
150	OS	No		No			No
151	OD	Yes	<1/week	No			Yes	Levora (birth control), daily
151	OS	Yes	<1/week	No			Yes	Levora (birth control), daily
152	OD	No		No			No
152	OS	No		No			No
153	OD	No		No			No
153	OS	No		No			No
154	OD	No		No			No
154	OS	No		No			No
155	OD	No		No			No
155	OS	No		No			No
